# Supplementary material for: High expression of RARG accelerates ovarian cancer progression by regulating cell proliferation
Source: Front Oncol. 2022 Nov 29;12:1063031. doi: 10.3389/fonc.2022.1063031 (PMC9746340; doi:10.3389/fonc.2022.1063031)
Supplement: Supplementary Figure 1 — The top 10 biological pathways negtively correlated with high RARG expression. [file DataSheet_1.zip]

Archive with 5 entries (4 files):
- supplematary files/
- supplematary files/supplementary excel 1.xls
- __MACOSX/supplematary files/._supplementary excel 1.xls
- supplematary files/supplement figure 1.pdf
- __MACOSX/supplematary files/._supplement figure 1.pdf
