# Supplementary material for: High expression of RARG accelerates ovarian cancer progression by regulating cell proliferation
Source: Front Oncol. 2022 Nov 29;12:1063031. doi: 10.3389/fonc.2022.1063031 (PMC9746340; doi:10.3389/fonc.2022.1063031)
Supplement: Supplementary Figure 1 — The top 10 biological pathways negtively correlated with high RARG expression. [file DataSheet_1.zip › supplematary files/supplementary excel 1.xls]

## Sheet: gene id
rowname	entrezID
RSPO1	284654
LPCAT4	254531
LETMD1	25875
CASZ1	54897
ZCCHC10	54819
C1orf147	574431
LY6G6C	80740
PSMD14	10213
HSBP1	3281
HDGFL3	50810
CHCHD2	51142
AAAS	8086
DTX2P1	107161144
RANBP1	5902
ITPR3	3710
FBXW4	6468
CDCA7	83879
SNRPC	6631
GSN	2934
CEP170B	283638
ZNF555	148254
PAK1IP1	55003
TSPAN13	27075
ZNF689	115509
PLA2G6	8398
C2CD2L	9854
MEF2D	4209
LINC02036	100505920
PNKD	25953
CACYBP	27101
PTPRS	5802
SSH3	54961
EMC6	83460
SNRNP25	79622
LTBP3	4054
RDH12	145226
PIP5K1C	23396
RBCK1	10616
C15orf39	56905
SBF1	6305
CENPL	91687
KIAA1522	57648
NSMCE2	286053
MEG8	79104
TICAM1	148022
C14orf119	55017
ARG2	384
GEMIN6	79833
SUOX	6821
AVIL	10677
STX18	53407
ELP6	54859
DCUN1D4	23142
ITGA3	3675
DEPDC1B	55789
ARHGAP23	57636
SELENOT	51714
KAZN	23254
PTK2B	2185
SUSD3	203328
SRGAP3	9901
TNFRSF25	8718
NUMA1	4926
SZT2	23334
ZNF876P	642280
TADA1	117143
ITGAE	3682
ZMIZ2	83637
AMD1	262
SCNN1A	6337
RPL26L1	51121
TMPOP2	100533619
C1D	10438
LINC01290	106144584
MLXIP	22877
GIGYF1	64599
BET1	10282
STON2	85439
SERPINA4	5267
ASNSD1	54529
CAPN1	823
HECTD4	283450
AADAT	51166
RAD1	5810
ZNF335	63925
TRIM66	9866
FOSL2	2355
POU2F3	25833
PFDN6	10471
AHNAK2	113146
CNIH1	10175
EVA1C	59271
FMNL1	752
CD151	977
ATOH7	220202
ESR1	2099
MUC20	200958
BCL6	604
BOD1	91272
MRPS23	51649
TXNDC17	84817
UFD1	7353
GOLGA2P5	55592
LRCH4	4034
MLPH	79083
SRSF12	135295
C1QBP	708
TSPAN6	7105
NDUFAB1	4706
MED19	219541
ARPC1B	10095
FXYD5	53827
VIL1	7429
KCNK15	60598
HABP2	3026
PLEKHA4	57664
CS	1431
VBP1	7411
MRPL49	740
PXN	5829
HSCB	150274
BRMS1L	84312
CXCL16	58191
LDAH	60526
ARHGAP1	392
SRPRB	58477
HSPA13	6782
ATRAID	51374
ARHGEF1	9138
PPL	5493
DNAJA2	10294
ADSL	158
MPHOSPH6	10200
CCDC167	154467
COX7A2L	9167
CGRRF1	10668
LINC00261	140828
CSF1	1435
PNO1	56902
PEX13	5194
LSM2	57819
RHBDF2	79651
ZNF322	79692
POLR2G	5436
RAMAC	83640
KIAA1217	56243
PSMC6	5706
CNEP1R1	255919
OGA	10724
EXOC5	10640
PHRF1	57661
MTFR1	9650
DGKA	1606
TOX3	27324
PPP6R2	9701
NUAK2	81788
GEMIN2	8487
NFKB2	4791
SNRNP27	11017
PSMA6	5687
CYP4F3	4051
STARD3NL	83930
NOL4L	140688
DBF4	10926
RNPEPL1	57140
TRAK1	22906
PACS1	55690
ELF4	2000
H6PD	9563
ACOT13	55856
SLC16A10	117247
CDK18	5129
PLXNA3	55558
SCARA3	51435
TGM1	7051
DHRS3	9249
JUP	3728
BAG2	9532
EPS8L1	54869
CACNB3	784
CYB5A	1528
PPP1R16B	26051
CALHM2	51063
CENPV	201161
ZSWIM4	65249
ABT1	29777
C19orf71	100128569
GINS2	51659
PLEC	5339
SELENOK	58515
RWDD2A	112611
LINC02035	100129550
TMSB15A	11013
SUV39H2	79723
EVPL	2125
ZNFX1	57169
ZNF862	643641
DERL2	51009
EIF2S1	1965
NCKAP5L	57701
DNAJB9	4189
CENPQ	55166
RFX1	5989
HNF1A	6927
CICP14	100130600
NFIX	4784
UBE2T	29089
DLGAP4	22839
PRR13	54458
SRSF3	6428
ETV6	2120
TMEM256	254863
TMCO1	54499
PHF5A	84844
FAM186B	84070
FASTKD3	79072
PRPS1	5631
TMSB15B	286527
ABTB1	80325
TSC22D4	81628
PNPLA2	57104
RHOG	391
VPS13D	55187
KLK7	5650
TTC33	23548
PSD4	23550
MUC16	94025
ATN1	1822
PLCD3	113026
TDP2	51567
IQCN	80726
KDM2A	22992
ERH	2079
CGN	57530
ORC6	23594
PPP2R3C	55012
KRT18	3875
ISCA2	122961
ELF3	1999
ANO9	338440
NFU1	27247
SNRPGP10	100130289
GAS6	2621
METTL9	51108
CNNM4	26504
UQCC2	84300
NAB2	4665
LPIN3	64900
ANKRD52	283373
HPS1	3257
DPH3	285381
UBA7	7318
LYPLA1	10434
OSTC	58505
GAL3ST2	64090
MSLN	10232
EPS8L2	64787
TBC1D2	55357
TPCN1	53373
ALS2CL	259173
COMMD8	54951
CCDC9B	388115
MIS12	79003
MFSD5	84975
NEU4	129807
SNRPG	6637
SPTAN1	6709
ZBTB7A	51341
KRT86	3892
TMPRSS3	64699
SLFN5	162394
AGAP3	116988
TRIM56	81844
NPR1	4881
ELOCP21	100462866
NETO2	81831
PLXNB2	23654
RAPGEF3	10411
SPOCK2	9806
ERBB3	2065
NFIC	4782
BFSP1	631
TMEM38B	55151
CTDSP1	58190
TNS2	23371
RNF207	388591
MLLT6	4302
TRIM8	81603
CHAC2	494143
SNRPD1	6632
SNRPGP2	100130003
COPS4	51138
BHLHE41	79365
RNU6ATAC18P	106479551
ARF3	377
MED31	51003
PRDM15	63977
CNKSR1	10256
PLXNB1	5364
STAT2	6773
AHDC1	27245
SETD1B	23067
EPB41L1	2036
SLC25A53	401612
BLCAP	10904
TJP3	27134
MRS2	57380
PRKCD	5580
PKP3	11187
CELSR2	1952
SDHAF3	57001
WDTC1	23038
SEMA3B	7869
COPS3	8533
ITGB4	3691
MAP3K12	7786
AP1S2	8905
AHNAK	79026
KIAA1586	57691
SPEN	23013
CTDSP2	10106
SOGA1	140710
GMNN	51053
CSAD	51380
RBMS2	5939
SPRYD3	84926
BAZ2A	11176
TNS1	7145
KMT2D	8085
SRGAP1	57522
PPIL1	51645
SMARCC2	6601
KRT7	3855
ZNF740	283337
RAB5B	5869
CALCOCO1	57658
TMEM198B	440104
KRT87P	85349
MBD6	114785
ATF7	11016
HDAC7	51564
R3HDM2	22864
STAT6	6778
SP1	6667
